# Supplementary material for: Plate Food Waste in Food Services: A Systematic Review and Meta-Analysis
Source: Nutrients. 2024 May 9;16(10):1429. doi: 10.3390/nu16101429 (PMC11123872; doi:10.3390/nu16101429)
Supplement: Supplementary file 1 [file nutrients-16-01429-s001.zip]

Archive with 1 entries (1 files):
- nutrients-3001650-supplementary.pdf
